# Supplementary material for: Enhanced Performance of Carbon Molecular Sieve Membranes Incorporating Zeolite Nanocrystals for Air Separation
Source: Membranes (Basel). 2021 Jun 29;11(7):489. doi: 10.3390/membranes11070489 (PMC8304111; doi:10.3390/membranes11070489)
Supplement: Supplementary file 1 [file membranes-11-00489-s001.zip]

Archive with 1 entries (1 files):
- membranes-1280540-supplementary.pdf
